# Supplementary material for: Genomic Characterization of Carbapenem-Resistant Acinetobacter baumannii (OXA-23) and Klebsiella pneumoniae (KPC-2) Causing Hospital-Acquired Infections in Dogs
Source: Antibiotics (Basel). 2025 Jun 6;14(6):584. doi: 10.3390/antibiotics14060584 (PMC12189288; doi:10.3390/antibiotics14060584)
Supplement: Supplementary file 1 [file antibiotics-14-00584-s001.zip › Supplementary File S1.xlsx]

## Sheet: ST15 Acinetobacter baumannii
STRAIN ID	GenBank Accessions	ST	AMR Genes	Collection year	Country	Host
BR250_AB	JBNJSL000000000	15	aph(3')-VIa, blaOXA-51, blaOXA-23, blaADC-25, sul2, msr(E), mph(E), tet(39).	2017	Brazil	Dog
928_16	JABLVU000000000	15	aph(3')-VIa, blaADC-25, blaOXA-51, blaOXA-23, msr(E), mph(E), sul2	2016	Brazil	Human
914_16	JABLWT000000000	15	aph(3')-VIa, blaOXA-51, blaADC-25, blaOXA-23, sul2	2016	Brazil	Human
244_16	JABLVA000000000	15	aph(3')-VIa, blaOXA-23, blaADC-25, blaOXA-51, msr(E), mph(E)	2016	Brazil	Human
67_16	JABLVG000000000	15	aph(3')-VIa, blaOXA-23, blaADC-25, blaOXA-51, msr(E), mph(E)	2016	Brazil	Human
767_16	JABLVI000000000	15	aph(3')-VIa, blaOXA-23, blaADC-25, blaOXA-51, sul2	2016	Brazil	Human
479_16	JABLVK000000000	15	aph(3')-VIa, blaOXA-23, blaOXA-51, blaADC-25, msr(E), mph(E)	2016	Brazil	Human
804_16	JACDYU000000000	15	aph(3')-VIa, blaOXA-23, blaOXA-51, blaADC-25, msr(E), mph(E), sul2	2016	Brazil	Human
261_16	JACDYZ000000000	15	aph(3')-VIa, blaOXA-23, blaADC-25, blaOXA-51, msr(E), mph(E)	2016	Brazil	Human
L071	JABLWH000000000	15	aph(3')-VIa, blaOXA-23, blaADC-25, blaOXA-51, msr(E), mph(E)	2013	Brazil	Human
359_16	JABLVS000000000	15	blaOXA-23, blaADC-25, blaOXA-51	2016	Brazil	Human
483_16	JACDYS000000000	15	aph(3')-VIa, blaOXA-23, blaADC-25, blaOXA-51, msr(E), mph(E), sul2	2016	Brazil	Human
209_16	JACDYP000000000	15	aph(3')-VIa, blaOXA-23, blaADC-25, blaOXA-51, msr(E), mph(E), sul2	2016	Brazil	Human
L019	JABLWK000000000	15	aph(6)-Id, aph(3'')-Ib, aph(3')-VIa, blaADC-25, blaOXA-51, blaOXA-23, msr(E), mph(E), sul2, tet(39)	2010	Brazil	Human
L060	JACDYM000000000	15	aph(3')-VIa, blaADC-25, blaOXA-51, blaOXA-23	2012	Brazil	Human
648_16	JACDYE000000000	15	aph(6)-Id, aph(3'')-Ib, aph(3')-VIa, aac(6')-Ib3, blaADC-25, blaOXA-51, blaOXA-23, sul2	2016	Brazil	Human
606_16	JACDYJ000000000	15	blaADC-25, blaOXA-253, blaOXA-51, sul2	2016	Brazil	Human
399_16	JACDYF000000000	15	aph(3')-VIa, blaOXA-23, blaADC-25, blaOXA-51, msr(E), mph(E)	2016	Brazil	Human
L053	JABLWP000000000	15	blaOXA-23, blaADC-25, blaOXA-51	2012	Brazil	Human
697_16	JABLWS000000000	15	blaOXA-23, blaADC-25, blaOXA-51	2016	Brazil	Human
ARC7016	JAUENO000000000	15	aadA1, aph(6)-Id, aph(3'')-Ib, aph(3')-VIa, aph(3')-VI, blaNDM-1, blaOXA-10, blaOXA-51, blaOXA-23, blaCTX-M-15, blaTEM-1B, blaADC-25, msr(E), mph(E), cmlA1, ARR-2, sul1, sul2, qacE	2019	Brazil	Human
49349	JARUPN000000000	15	blaOXA-23, blaADC-25, blaOXA-51	2010	Brazil	Human
Acb_3	JAIEUQ000000000	15	aph(3')-VIa, blaOXA-51, blaADC-25, blaOXA-253, msr(E), mph(E), sul2,	2012	Brazil	Human
Acb_7	JAIEUU000000000	15	aph(3')-VIa, blaADC-25, blaOXA-51	2012	Brazil	Human
Acb_34	JAIEVU000000000	15	aph(3')-VIa, blaADC-25	2014	Brazil	Human
Acb_46	JAIEWG000000000	15	blaOXA-51, blaADC-25, blaOXA-253	2014	Brazil	Human
CCBH29253	JAMKDM000000000	15	aph(6)-Id, aph(3'')-Ib, aac(3)-IIa, aph(3')-VIa, aac(6')-Ian, blaOXA-23, blaADC-25, blaOXA-51, blaTEM-1B, sul2, tet(B)	2020	Brazil	Human
CCBH29179	JALLCL000000000	15	blaADC-25, blaOXA-51, blaOXA-23	2020	Brazil	Human
3aASbag	JABBYT000000000	15	aph(6)-Id, aph(3'')-Ib, aac(3)-IIa, aph(3')-VIa, blaOXA-51, blaTEM-1B, blaADC-25, blaOXA-23, msr(E), mph(E), sul2, tet(B)	2018	Brazil	Human
26MCbag	JABBYV000000000	15	aac(3)-IIa, aph(3')-VIa, aac(6')-Ian, aph(6)-Id, aph(3'')-Ib, blaTEM-1B, blaOXA-23, blaOXA-51, blaADC-25, msr(E), mph(E), sul2, tet(B)	2018	Brazil	Human
4cASbagRosa	JABBYU000000000	15	aac(3)-IIa, aph(6)-Id, aph(3'')-Ib, aph(3')-VIa, aac(6')-Ian, blaOXA-51, blaTEM-1B, blaADC-25, blaOXA-23, msr(E), mph(E), sul2, tet(B)	2018	Brazil	Human
414.17	JAATOE000000000 (reference genome)	15	aph(6)-Id, aph(3'')-Ib, aac(3)-IIa, aac(6')-Ian, blaOXA-51, blaADC-25, blaOXA-23, blaTEM-1B, sul2, tet(B)	2017	Brazil	Human
261_16	VHOG00000000	15	blaOXA-23, blaADC-25, blaOXA-51, msr(E), mph(E)	2016	Brazil	Human
Ab03	LMZH00000000	15	aph(3')-VIa, blaOXA-51, blaADC-25, sul2	2003	Brazil	Human
Ab06	LMBM00000000	15	aadA1, aph(3')-VIa, blaOXA-51, blaADC-25, blaIMP-30, blaIMP-42, blaIMP-1, msr(E), mph(E), sul2, sul1,	2004	Brazil	Human
CCBH5233	LAXF00000000	15	aac(3)-IIa, aph(3')-VIa, blaOXA-51, blaADC-25, blaTEM-1B, blaOXA-23, sul2	2009	Brazil	Human

## Sheet: ST1, ST2 and ST79 A. baumannii
STRAIN ID	GenBank Accessions	ST	AMR Genes	Collection year	Country	Host
B146_AB	JBNJSK000000000	1632	aac(3)-IIa, aph(3')-IIa, aph(6)-Id, aph(6)-Ic, aac(6')-Ian, aph(3')-IIa, aph(3'')-Ib, aadA1, blaTEM-1B, blaOXA-23, blaOXA-71, blaADC-25, sul2, dfrA1, msr(E), mph(E), tet(39), tet(H).	2023	Brazil	Dog
A1-360	QORH00000000	1	aadA1, aac(6')-Ib3, aph(3')-Ia, blaADC-25, blaOXA-69, blaOXA-23, sul1, qacE.	2010	Brazil	Human
Ac576	WPIP00000000	1	aac(3)-Ia, aph(3')-Ia, aph(3')-VIa, aadA1, aac(6')-Ib3, aph(6)-Id, aph(3'')-Ib, blaTEM-1A, blaOXA-69, blaADC-25, blaOXA-23, msr(E), mph(E), floR, sul1, sul2, dfrA1, qacE.	2011	Brazil	Human
13	NKKO00000000	1	aac(6')-Ib3, blaOXA-23, blaOXA-69, blaADC-25	2012	Brazil	Human
L066	JACDYW000000000	1	aac(6')-Ib3, aph(3')-VIa, blaOXA-69, blaADC-25, blaOXA-23, msr(E), mph(E).	2013	Brazil	Human
Acb_16	JAIEVD000000000	1	aadA1, aac(3)-Ia, aac(6')-Ib3, blaOXA-69, blaADC-25, blaOXA-23, sul1, qacE.	2014	Brazil	Human
66san	VCQR00000000	1	aac(6')-Ib3, aac(3)-Ia, aph(3')-Ia, blaADC-25, blaOXA-69, blaOXA-23, sul1, qacE.	2015	Brazil	Human
31_16	JABLUZ000000000	1	aadA1, aac(3)-Ia, aac(6')-Ib3, aph(3')-Ia, blaOXA-23, blaOXA-69, blaADC-25, sul1, qacE.	2016	Brazil	Human
548_17	JACDZD000000000	1	aac(3)-Ia, aac(6')-Ib3, aph(3')-Ia, blaADC-25, blaOXA-69, blaOXA-23, sul1, qacE	2017	Brazil	Human
AB7	JAUTIK000000000	1	aac(3)-Ia, aac(6')-Ib3, aph(3')-Ia, blaADC-25, blaOXA-69, blaOXA-23, sul1, qacE	2019	Brazil	Human
CCBH28031	JAELUO000000000	1	aph(3')-Ia, aac(3)-Ia, aac(6')-Ib3, blaADC-25, blaOXA-23, blaOXA-69, sul1, qacE.	2020	Brazil	Human
BR5	JBGLPT000000000	1	aac(6')-Ib3, blaOXA-23, blaOXA-69, blaADC-25	2021	Brazil	Human
164_20	JAJIXP000000000	2	aph(6)-Id, aph(3'')-Ib, aadA1, armA, aac(6')-Ib3, ant(2'')-Ia, aph(3')-Ia, aph(3')-VIa, blaOXA-66, blaOXA-23, blaADC-25, msr(E), mph(E), catB8, floR, sul1, sul2, tet(B), qacE.	2020	Brazil	Human
Ab375	JAYGIW000000000	2	armA, aph(3')-VI, aph(6)-Id, aph(3'')-Ib, aadA1, aac(6')-Ib3, aph(3')-Ia, blaOXA-66, blaNDM-1, blaOXA-23, blaADC-25, msr(E), mph(E), catB8, sul1, tet(B).	2022	Brazil	Human
49366	JARUPM000000000	79	aph(3')-VIa, aadA1, aph(6)-Id, aph(3'')-Ib, blaTEM-1A, blaOXA-23, blaOXA-65, blaADC-25, floR, sul2, dfrA1.	2007	Brazil	Human
5.14	JAQBHP000000000	79	aph(6)-Id, aph(3'')-Ib, aph(3')-VIa, aac(6')-Ib3, aadA1, blaOXA-23, blaADC-25, blaOXA-65, blaTEM-1A, msr(E), mph(E), floR, sul2, dfrA1.	2008	Brazil	Human
499	MWPK00000000	79	aph(3')-VIa, aph(6)-Id, aph(3'')-Ib, aadA1, blaOXA-65, blaADC-25, blaOXA-23, blaTEM-1A, floR, sul2, dfrA1.	2010	Brazil	Human
LIM1018	LUVJ00000000	79	aph(3')-VIa, aadA1, aph(6)-Id, aph(3'')-Ib, blaOXA-65, blaOXA-169, blaOXA-166, blaOXA-23, blaOXA-482, blaOXA-422, blaOXA-366, blaADC-25, blaTEM-1A, sul2, dfrA1.	2011	Brazil	Human
LIM1128	LUVL00000000	79	aph(3')-VIa, aph(6)-Id, aph(3'')-Ib, aadA1, blaOXA-65, blaADC-25, blaOXA-23, blaTEM-1A, sul2, dfrA1.	2012	Brazil	Human
SC02	JAJDFW000000000	79	aadA1, aph(6)-Id, aph(3'')-Ib, aac(6')-Ib3, blaADC-25, blaTEM-1A, blaOXA-23, blaOXA-65, msr(E), mph(E), sul2, dfrA1	2014	Brazil	Human
915_16	JABLVE000000000	79	aadA1, aph(6)-Id, aph(3'')-Ib, aph(3')-VIa, blaOXA-65, blaOXA-23, blaTEM-1A, blaADC-25, msr(E), mph(E), sul2, dfrA1.	2016	Brazil	Human
180_17	JABLWU000000000	79	aadA1, aph(6)-Id, aph(3'')-Ib, aph(3')-VIa, blaOXA-65, blaOXA-23, blaTEM-1A, blaADC-25, msr(E), mph(E), sul2, floR, dfrA1	2017	Brazil	Human
CCBH27628	JAECTC000000000	79	aph(3')-VIa, aph(6)-Id, aph(3'')-Ib, aadA1, blaOXA-253, blaADC-25, blaOXA-65, blaTEM-1A, msr(E), mph(E), floR, sul2, dfrA1.	2018	Brazil	Human
AB2	JAUTWT000000000	79	aph(3')-VIa, blaOXA-65, blaADC-25, blaOXA-23	2019	Brazil	Human
CCBH27848	JAECSV000000000	79	aph(6)-Id, aph(3'')-Ib, aph(3')-VIa, aadA1, blaOXA-23, blaADC-25, blaOXA-65, blaTEM-1A, floR, sul2, dfrA1.	2020	Brazil	Human

## Sheet: ST340 Klebsiella pneumoniae
STRAIN ID	GenBank Accessions	ST	AMR Genes	Chromosomal mutations mediating AMR	Collection year	Country	Host
B145_KP	JBNJSJ000000000	340	aph(3')-VIa, aac(3)-IId, aac(6')-Ib-cr, OqxB, OqxA, qnrB19, blaKPC-2, blaSHV-182, blaSHV-159, blaSHV-158, blaCTX-M-15, blaOXA-1, blaTEM-1B, fosA6, tet(D), catB3.	acrR, ompK36, ompK37	2019	Brazil	Dog
CCBH6556	JBHFPY000000000	340	aac(6')-Ib, aac(3)-IIa, aadA1, ant(3'')-Ia, aadA2, aph(6)-Id, aph(3'')-Ib, aac(6')-Ib-cr, blaOXA-9, blaTEM-168, blaTEM-54, blaTEM-1A, blaTEM-163, blaTEM-122, blaSHV-182, blaSHV-159, blaSHV-158, blaLAP-2, blaKPC-2, blaOXA-1, blaCTX-M-15, fosA6, catA1, catA2, cmlA1, catB3, OqxB, OqxA, qnrB1, qnrS1, qnrB19, sul1, tet(B), dfrA12, dfrA15, qacE.	acrR, ompK36, ompK37	2010	Brazil	Human
2204010055	JAXCLY000000000	340	aph(3')-VIa, aac(3)-IId, aph(3')-Ia, blaSHV-182, blaSHV-159, blaSHV-158, blaKPC-2, blaTEM-1B, blaNDM-7, blaCTX-M-15, fosA6, OqxB, OqxA, qnrB19, tet(D).	acrR, ompK36, ompK37	2022	Brazil	Human
7861H	JAJAGC000000000	340	aac(3)-IId, aph(6)-Id, aph(3'')-Ib, aadA2, rmtB, blaCTX-M-14, blaKPC-2, blaSHV-182, blaSHV-159, blaSHV-158, blaTEM-1B, fosA6, erm(42), OqxB, OqxA, qnrB2, sul2, sul1, tet(G), dfrA12, dfrA25, qacE.	acrR, ompK37	2014	Brazil	Human
ID_0467_21	JAREQM000000000	340	aph(3')-VIa, aph(3')-VI, aadA2b, aac(6')-Ib-cr, blaSHV-182, blaSHV-159, blaSHV-158, blaBKC, blaBKC-1, blaKPC-2, blaOXA-1, blaTEM-1B, blaCTX-M-15, fosA6, mph(A), catB3, qnrB1, OqxB, OqxA, sul1, dfrA12, qacE.	acrR, ompK36, ompK37	2021	Brazil	Human
ID_0469_21	JAREQL000000000	340	aadA2b, aph(3')-VIa, blaKPC-2, blaSHV-182, blaSHV-159, blaSHV-158, blaBKC, blaBKC-1, fosA6, mph(A), OqxB, OqxA, sul1, dfrA12, qacE.	acrR, ompK36, ompK37	2021	Brazil	Human
ID_0188_21	JARERK000000000	340	aac(3)-IIa, aac(6')-Ib-cr, aph(6)-Id, aph(3'')-Ib, blaSHV-182, blaSHV-159, blaSHV-158, blaCTX-M-15, blaKPC-2, blaOXA-1, blaTEM-1B, fosA6, mph(A), catB3, OqxB, OqxA, qnrB1, sul2, tet(A), dfrA14.	acrR, ompK36, ompK37	2021	Brazil	Human
1033_15	JAOCNQ000000000	340	aadA2b, aph(3')-Ia, aadA1, aac(3)-IId, blaSHV-182, blaSHV-159, blaSHV-158, blaCTX-M-15, blaTEM-1B, fosA6, mph(A), cmlA1, OqxB, OqxA, qnrS1, sul1, sul3, tet(D), tet(A), dfrA8, dfrA12, dfrA14, qacE.	acrR, ompK36, ompK37	2015	Brazil	Human
Kp62R	JALIZL000000000	340	aac(3)-IId, aac(6')-Ib-cr, aadA2, aph(3')-Ia, blaSHV-182, blaSHV-159, blaSHV-158, blaKPC-2, blaOXA-1, blaCTX-M-15, blaTEM-1A, fosA6, mph(A), catB3, OqxB, OqxA, qnrB2, ARR-3, sul1, tet(D), dfrA12, qacE.	acrR, ompK36, ompK37	2016	Brazil	Human
CCBH29256	JAMKDK000000000	340	aph(3')-Ia, aac(3)-IId, aadA1, aac(6')-Ib3, aph(6)-Id, aph(3'')-Ib, aadA2, blaCTX-M-8, blaTEM-234, blaTEM-230, blaTEM-217, blaTEM-207, blaTEM-198, blaTEM-176, blaTEM-163, blaTEM-122, blaTEM-104, blaTEM-99, blaTEM-70, blaTEM-55, blaTEM-30, blaTEM-1B, blaKPC-2, blaNDM-1, blaSHV-182, blaSHV-159, blaSHV-158, blaOXA-9, blaCTX-M-15, fosA6, mph(A), OqxB, OqxA, qnrB19, qnrE1, sul1, sul2, tet(B), dfrA14, …	acrR, ompK36, ompK37	2020	Brazil	Human
CCBH29136	JALLCM000000000	340	aph(3')-Ia, aac(6')-Ib-cr, aac(3)-IId, aadA1, aadA2, blaSHV-182, blaSHV-159, blaSHV-158, blaKPC-2, blaOXA-1, blaCTX-M-15, blaTEM-1A, blaOXA-370, blaOXA-9, fosA6, mph(A), catB3, OqxB, OqxA, qnrB2, ARR-3, sul1, tet(D), dfrA12, qacE.	acrR, ompK36, ompK37	2020	Brazil	Human
39_20	JACNFH000000000	340	aadA2, aac(3)-IId, aph(6)-Id, aph(3'')-Ib, blaTEM-1B, blaCTX-M-15, blaSHV-182, blaSHV-159, blaSHV-158, fosA6, catA2, OqxB, OqxA, sul1, sul2, tet(D), dfrA12, dfrA14, qacE.	acrR, ompK36, ompK37	2020	Brazil	Human
ONE259	CP090931.CP090932	340	rmtG, aadA1, aadA2b, aac(6')-Ib, aac(6')-Ib3, aph(6)-Id, aph(3'')-Ib, aac(3)-IId, blaSHV-182, blaSHV-159, blaSHV-158, blaTEM-1A, blaOXA-9, blaKPC-2, blaCTX-M-15, blaTEM-163, blaTEM-122, blaTEM-55, fosA6, catA1, OqxB, OqxA, qnrB19, ARR-6, sul1, sul2, tet(B), dfrA8, dfrA15, dfrA14, formA, qacE.	acrR, ompK36, ompK37	2011	Brazil	Human
KPC08	NOVV00000000	340	blaSHV-182, blaSHV-159, blaSHV-158, blaTEM-150, blaTEM-1A, blaKPC-2, blaTEM-1A, fosA6, OqxB, OqxA.	acrR, ompK36, ompK37	2011	Brazil	Human
ONE223	JAEDZA000000000	340	aadA2, aph(6)-Id, aph(3'')-Ib, aac(3)-IIa, aac(6')-Ib-cr, blaSHV-182, blaSHV-159, blaSHV-158, blaTEM-1B, blaOXA-1, blaCTX-M-15, fosA6, mph(A), catB3, OqxB, OqxA, qnrB1, sul1, sul2, tet(D), dfrA12, qacE.	acrR, ompK36, ompK37	2014	Brazil	Human
ONE204	JAEDYM000000000	340	aph(6)-Id, aph(3'')-Ib, aadA2, aac(3)-IIa, aac(6')-Ib-cr, aph(3')-Ia, blaSHV-182, blaSHV-159, blaSHV-158, blaKPC-2, blaTEM-1B, blaOXA-1, blaCTX-M-15, fosA6, mph(A), catB3, OqxB, OqxA, qnrB1, sul2, sul1, tet(D), dfrA12, dfrA14, qacE.	acrR, ompK36, ompK37	2014	Brazil	Human
135	QXMV00000000	340	aac(3)-IIa, aadA2, aac(6')-Ib3, aph(6)-Id, aph(3')-Ia, aph(3'')-Ib, blaKPC-2, blaCTX-M-2, blaTEM-1B, blaOXA-2, blaSHV-182, blaSHV-159, blaSHV-158, fosA6, mph(A), floR, OqxB, OqxA, sul1, sul2, tet(A), dfrA12, qacE.	acrR, ompK37	2014	Brazil	Human
4301	JABBZC000000000	340	aph(3')-VIa, blaSHV-182, blaSHV-159, blaSHV-158, blaCTX-M-15, blaKPC-2, fosA6, OqxB, OqxA, dfrA14.	acrR, ompK36, ompK37	2014	Brazil	Human
HSP79	SBBY00000000	340	aac(3)-IId, aac(3)-IIa, aph(3')-Ia, blaSHV-182, blaSHV-159, blaSHV-158, blaKPC-2, blaTEM-1B, blaCTX-M-15, blaCTX-M-2, blaOXA-1, blaOXA-2, fosA6, mph(A), catB3, catA1, OqxB, OqxA, sul1, tet(A), tet(D), dfrA30, qacE.	acrR, ompK36, ompK37	2016	Brazil	Human
KPC89	QXGQ00000000	340	aadA1, aac(3)-IId, blaCTX-M-15, blaKPC-2, blaTEM-1B, blaSHV-182, blaSHV-159, blaSHV-158, fosA6, catA2, qnrE1, OqxB, OqxA, tet(D), tet(B), dfrA14, formA.	acrR, ompK36, ompK37	2015	Brazil	Human
BC_1411	QOIJ00000000	340	aadA2, aac(3)-IIa, aph(6)-Id, aph(3'')-Ib, aac(6')-Ib-cr, blaKPC-2, blaSHV-182, blaSHV-159, blaSHV-158, blaCTX-M-15, blaTEM-1B, fosA6, mph(A), catB3, OqxB, OqxA, qnrB1, sul1, sul2, tet(A), dfrA12, dfrA14, qacE.	acrR, ompK36, ompK37	2012	Brazil	Human
BC_4234	QOVV00000000	340	aadA2, aph(3')-Ia, aph(3')-VIa, blaKPC-2, blaSHV-182, blaSHV-159, blaSHV-158, blaCTX-M-15, fosA6, mph(A), OqxB, OqxA, sul1, dfrA12, dfrA14, qacE.	acrR, ompK36, ompK37	2012	Brazil	Human
BC_1581	QOII00000000	340	aac(3)-IId, aadA2, aph(3')-Ia, aph(6)-Id, aph(3'')-Ib, blaCTX-M-15, blaTEM-1B, blaKPC-2, fosA6, fosA, mph(A), qnrB19, OqxB, OqxA, sul1, sul2, tet(D), tet(B), dfrA12, dfrA14, qacE.	acrR, ompK36, ompK37	2012	Brazil	Human
BC_1484	QOIB00000000	340	aac(3)-IId, aadA2, aph(6)-Id, aph(3'')-Ib, blaKPC-2, blaCTX-M-15, blaSHV-182, blaSHV-159, blaSHV-158, blaTEM-1B, fosA6, qnrB19, OqxA, sul1, sul2, tet(D), tet(B), dfrA12, qacE.	acrR, ompK36, ompK37	2012	Brazil	Human
BC_1202	QOHZ00000000	340	aadA2, aac(3)-IId, aph(6)-Id, aph(3'')-Ib, blaKPC-2, blaCTX-M-15, blaSHV-182, blaSHV-159, blaSHV-158, blaTEM-1B, fosA6, OqxA, OqxB, qnrB19, sul1, sul2, tet(D), tet(B), dfrA12, qacE.	acrR, ompK36, ompK37	2012	Brazil	Human
BC_1422	QOIG00000000	340	aph(6)-Id, aph(3'')-Ib, aac(3)-IId, aadA2, aph(3')-Ia, blaCTX-M-15, blaTEM-1B, fosA6, mph(A), OqxB, OqxA, qnrB19, sul1, tet(B), tet(D), dfrA14, dfrA12, qacE.	acrR, ompK36, ompK37	2012	Brazil	Human
BC_4303	QOHY00000000	340	aph(3')-Ia, aac(6')-Ib-cr, aph(6)-Id, aph(3'')-Ib, blaCTX-M-15, blaTEM-1B, blaKPC-2, blaOXA-1, fosA6, catB3, OqxB, OqxA, qnrB1, sul2, tet(D), dfrA14.	acrR, ompK37	2014	Brazil	Human
BC_1478	QOID00000000	340	aac(3)-IId, aadA2, aph(6)-Id, aph(3'')-Ib, blaCTX-M-15, blaKPC-2, blaSHV-182, blaSHV-159, blaSHV-158, blaTEM-1B, fosA6, OqxA, OqxB, qnrB19, sul1, sul2, tet(B), tet(D), dfrA12, qacE.	acrR, ompK36, ompK37	2012	Brazil	Human
BC_1563	QOIF00000000	340	aac(3)-IIa, aadA2, aac(6')-Ib-cr, aph(6)-Id, aph(3'')-Ib, blaKPC-2, blaSHV-182, blaSHV-159, blaSHV-158, blaTEM-1B, blaOXA-1, blaCTX-M-15, fosA6, mph(A), catB3, OqxA, qnrB1, sul1, sul2, tet(A), dfrA12, dfrA14, qacE.	acrR, ompK37	2013	Brazil	Human
Kp81	CP025816.CP025817	340	aph(3')-Ia, aadA2, blaSHV-182, blaSHV-159, blaSHV-158, fosA6, mph(A), OqxB, OqxA, qnrB19, sul1, dfrA12, qacE.	acrR, ompK36, ompK37	2014	Brazil	Human
KPN535	NSLE00000000	340	aac(3)-IId, aadA1, aph(3')-VIa, aadA2b, aph(3')-Ia, blaCTX-M-15, blaSHV-182, blaSHV-159, blaSHV-158, fosA6, cmlA1, OqxB, OqxA, qnrB19, sul3, sul1, dfrA14, dfrA12, qacE.	acrR, ompK36, ompK37	2011	Brazil	Human
B29	NTHW00000000	340	aph(3')-VIa, aph(6)-Id, aph(3'')-Ib, aph(3')-Ia, aac(3)-IId, aadA1, aadA2b, blaKPC-2, blaCTX-M-15, blaSHV-182, blaSHV-159, blaSHV-158, fosA6, cmlA1, qnrB19, OqxB, OqxA, qnrB19, sul3, sul1, sul2, dfrA12, qacE.	acrR, ompK36, ompK37	2010	Brazil	Human
KPC02	NTCV00000000	340	aph(6)-Id, aph(3'')-Ib, blaTEM-1A, blaKPC-2, blaSHV-182, blaSHV-159, blaSHV-158, fosA6, OqxB, OqxA, sul2.	acrR, ompK36, ompK37	2013	Brazil	Human
1721	NBSC00000000	340	aac(3)-IId, aph(3')-VIa, aadA2, aph(6)-Id, aph(3'')-Ib, blaCTX-M-15, blaSHV-182, blaSHV-159, blaSHV-158, fosA6, OqxB, OqxA, qnrB19, sul1, sul2, tet(B), tet(D), dfrA12, qacE.	acrR, ompK36, ompK37	2013	Brazil	Human
SJRP/Kp10	MUDD00000000	340	aadA2, aac(3)-IId, aadA1, aac(6')-Ib, blaKPC-2, blaCTX-M-15, blaCTX-M-59, blaOXA-9, blaOXA-2, blaSHV-12, fosA6, OqxB, OqxA, qnrB2, sul1, tet(D), dfrA12, dfrA25, qacE.	acrR, ompK36, ompK37	2011	Brazil	Human
4477	MZZW00000000	340	aph(3')-Ia, blaCTX-M-15, blaSHV-182, blaSHV-159, blaSHV-158, blaKPC-2, fosA6, OqxB, OqxA.	acrR, ompK36, ompK37	2014	Brazil	Human
4281	MZZU00000000	340	aph(6)-Id, aph(3'')-Ib, aph(3')-Ia, aac(3)-IIa, aac(6')-Ib-cr, blaKPC-2, blaOXA-1, blaCTX-M-15, blaTEM-1B, blaSHV-182, blaSHV-159, blaSHV-158, fosA6, catB3, qnrB1, OqxB, OqxA, sul2, tet(D), dfrA14.	acrR, ompK36, ompK37	2014	Brazil	Human
1714	MZZQ00000000	340	aadA2, aac(3)-IId, aph(6)-Id, aph(3'')-Ib, aph(3')-VIa, blaSHV-182, blaSHV-159, blaSHV-158, blaKPC-2, blaCTX-M-15, blaTEM-1B, fosA6, OqxB, OqxA, qnrB19, sul1, sul2, tet(D), tet(B), dfrA12, qacE.	acrR, ompK36, ompK37	2013	Brazil	Human
1194	LYZC00000000 (reference genome)	340	aac(3)-IId, aadA2b, aph(6)-Id, aph(3'')-Ib, aadA1, aac(6')-Ib3, rmtG, blaTEM-234, blaTEM-230, blaTEM-217, blaTEM-207, blaTEM-198, blaTEM-176, blaTEM-163, blaTEM-122, blaTEM-104, blaTEM-79, blaTEM-70, blaTEM-55, blaTEM-30, blaTEM-1B, blaCTX-M-15, blaOXA-9, blaKPC-2, blaSHV-182, blaSHV-159, blaSHV-158, fosA6, catA1, OqxB, OqxA, qnrB19, ARR-6, sul1, sul2, tet(B), dfrA15, dfrA8, dfrA14, qacE, formA.	acrR, ompK36, ompK37	2011	Brazil	Human
