# Supplementary material for: Genomic Characterization of Carbapenem-Resistant Acinetobacter baumannii (OXA-23) and Klebsiella pneumoniae (KPC-2) Causing Hospital-Acquired Infections in Dogs
Source: Antibiotics (Basel). 2025 Jun 6;14(6):584. doi: 10.3390/antibiotics14060584 (PMC12189288; doi:10.3390/antibiotics14060584)
Supplement: Supplementary file 1 [file antibiotics-14-00584-s001.zip › Supplementary File S3.xlsx]

## Sheet: main.snp_matrix_A.baumannii
	B146_AB/1-33832	BR250_AB/1-33832	JABBYT000000000/1-33832	JABBYU000000000/1-33832	JABBYV000000000/1-33832	JABLUZ000000000/1-33832	JABLVA000000000/1-33832	JABLVE000000000/1-33832	JABLVG000000000/1-33832	JABLVI000000000/1-33832	JABLVK000000000/1-33832	JABLVS000000000/1-33832	JABLVU000000000/1-33832	JABLWH000000000/1-33832	JABLWK000000000/1-33832	JABLWP000000000/1-33832	JABLWS000000000/1-33832	JABLWT000000000/1-33832	JABLWU000000000/1-33832	JACDYE000000000/1-33832	JACDYF000000000/1-33832	JACDYJ000000000/1-33832	JACDYM000000000/1-33832	JACDYP000000000/1-33832	JACDYS000000000/1-33832	JACDYU000000000/1-33832	JACDYW000000000/1-33832	JACDYZ000000000/1-33832	JACDZD000000000/1-33832	JAECSV000000000/1-33832	JAECTC000000000/1-33832	JAELUO000000000/1-33832	JAIEUQ000000000/1-33832	JAIEUU000000000/1-33832	JAIEVD000000000/1-33832	JAIEVU000000000/1-33832	JAIEWG000000000/1-33832	JAJDFW000000000/1-33832	JAJIXP000000000/1-33832	JALLCL000000000/1-33832	JAMKDM000000000/1-33832	JAQBHP000000000/1-33832	JARUPM000000000/1-33832	JARUPN000000000/1-33832	JAUENO000000000/1-33832	JAUTIK000000000/1-33832	JAUTWT000000000/1-33832	JAYGIW000000000/1-33832	JBGLPT000000000/1-33832
B146_AB/1-33832	0	14099	14108	14119	14114	16302	14082	15527	14079	14059	14076	14092	14078	14078	14073	14077	14102	14108	14023	14076	14075	14057	14095	14076	14076	14078	16244	14100	16057	15531	15646	16076	14057	14046	16124	14049	14056	15674	15945	14069	14116	15670	15566	14074	14110	16094	15540	15822	16077
BR250_AB/1-33832	14099	0	13	24	19	14255	147	13066	123	275	120	383	122	122	131	388	102	15	968	296	119	407	261	120	120	124	13972	98	14154	13055	13961	14422	273	397	14409	400	407	14013	14035	285	120	14025	13105	606	15	14427	13054	12963	14338
JABBYT000000000/1-33832	14108	13	0	21	14	14264	146	13075	132	284	129	392	131	131	140	397	111	24	977	305	128	416	270	129	129	133	13981	107	14163	13064	13970	14431	282	406	14418	409	416	14022	14044	290	129	14034	13114	615	14	14436	13063	12972	14347
JABBYU000000000/1-33832	14119	24	21	0	27	14275	157	13086	143	295	140	403	142	142	151	408	122	35	988	316	139	427	281	140	140	144	13992	118	14174	13075	13981	14442	293	417	14429	420	427	14033	14055	305	140	14045	13125	626	25	14447	13074	12983	14358
JABBYV000000000/1-33832	14114	19	14	27	0	14270	152	13081	138	290	135	398	137	137	146	403	117	30	983	311	134	422	276	135	135	139	13987	113	14169	13070	13976	14437	282	412	14424	415	416	14028	14050	300	135	14040	13120	615	18	14442	13069	12978	14353
JABLUZ000000000/1-33832	16302	14255	14264	14275	14270	0	14237	15204	14240	14164	14237	14186	14239	14239	14210	14256	14275	14264	14220	14179	14236	14199	14275	14237	14237	14239	455	14271	1863	15203	15589	1615	14162	14188	1733	14190	14198	15615	16438	14174	14281	15618	15229	14260	14266	1829	15206	16305	1466
JABLVA000000000/1-33832	14082	147	146	157	152	14237	0	13041	266	168	263	329	265	265	274	257	245	158	837	330	262	300	404	263	263	267	13962	241	14155	13030	13936	14423	166	290	14410	293	300	13988	14064	178	263	14000	13080	475	144	14428	13029	12992	14337
JABLVE000000000/1-33832	15527	13066	13075	13086	13081	15204	13041	0	13067	12937	13064	12997	13066	13066	12991	13123	13099	13075	12947	12893	13063	12921	13013	13064	13064	13064	15207	13097	14889	21	1101	15131	12935	12910	15336	12912	12920	1188	15619	12947	13103	1338	191	12915	13077	14937	46	15397	15276
JABLVG000000000/1-33832	14079	123	132	143	138	14240	266	13067	0	267	7	308	9	7	125	317	101	134	923	288	4	316	255	7	7	11	13957	97	14150	13056	13983	14416	265	306	14403	309	316	13994	14034	277	109	14006	13127	535	134	14414	13055	12987	14334
JABLVI000000000/1-33832	14059	275	284	295	290	14164	168	12937	267	0	264	262	266	266	166	242	283	286	773	192	263	183	296	264	264	264	13889	281	14092	12926	13842	14354	22	173	14347	176	183	13943	14067	24	301	13955	13006	460	286	14357	12925	12918	14272
JABLVK000000000/1-33832	14076	120	129	140	135	14237	263	13064	7	264	0	305	2	6	122	314	98	131	920	285	3	313	252	0	0	6	13954	94	14149	13053	13980	14415	262	303	14400	306	313	13991	14031	274	106	14003	13124	532	131	14413	13052	12984	14333
JABLVS000000000/1-33832	14092	383	392	403	398	14186	329	12997	308	262	305	0	307	307	341	146	369	394	920	288	304	327	473	305	305	307	13890	365	14134	12986	13865	14400	260	317	14387	320	327	13876	14080	272	383	13894	13012	360	394	14400	12985	13074	14318
JABLVU000000000/1-33832	14078	122	131	142	137	14239	265	13066	9	266	2	307	0	8	124	316	100	133	922	287	5	315	254	2	2	8	13956	96	14151	13055	13982	14417	264	305	14402	308	315	13993	14033	276	108	14005	13126	534	133	14415	13054	12986	14335
JABLWH000000000/1-33832	14078	122	131	142	137	14239	265	13066	7	266	6	307	8	0	124	316	100	133	922	287	3	315	254	6	6	10	13956	96	14151	13055	13982	14417	264	305	14402	308	315	13993	14033	276	108	14005	13126	534	133	14415	13054	12986	14335
JABLWK000000000/1-33832	14073	131	140	151	146	14210	274	12991	125	166	122	341	124	124	0	346	139	142	874	187	121	325	152	122	122	122	13927	137	14119	12980	13895	14381	164	315	14374	318	325	13996	14032	176	159	14008	13060	564	142	14384	12979	12884	14301
JABLWP000000000/1-33832	14077	388	397	408	403	14256	257	13123	317	242	314	146	316	316	346	0	374	399	796	402	313	307	478	314	314	316	13979	370	14185	13112	13993	14451	240	297	14442	300	307	14000	14059	252	392	14020	13138	240	399	14451	13111	13053	14367
JABLWS000000000/1-33832	14102	102	111	122	117	14275	245	13099	101	283	98	369	100	100	139	374	0	113	952	304	97	385	269	98	98	102	13992	6	14177	13088	14000	14445	281	375	14432	378	385	14019	14039	293	72	14031	13144	592	113	14447	13087	12999	14363
JABLWT000000000/1-33832	14108	15	24	35	30	14264	158	13075	134	286	131	394	133	133	142	399	113	0	979	307	130	418	272	131	131	135	13981	109	14163	13064	13970	14431	284	408	14418	411	418	14022	14046	296	131	14034	13114	617	26	14436	13063	12974	14347
JABLWU000000000/1-33832	14023	968	977	988	983	14220	837	12947	923	773	920	920	922	922	874	796	952	979	0	933	919	781	1009	920	920	918	13943	950	14119	12936	13875	14385	771	771	14376	774	781	13915	13999	783	972	13929	13045	1014	979	14393	12935	13562	14299
JACDYE000000000/1-33832	14076	296	305	316	311	14179	330	12893	288	192	285	288	287	287	187	402	304	307	933	0	284	351	317	285	285	285	13879	302	14116	12882	13802	14378	190	341	14373	344	351	13901	14102	202	322	13913	12962	620	307	14381	12881	12951	14298
JACDYF000000000/1-33832	14075	119	128	139	134	14236	262	13063	4	263	3	304	5	3	121	313	97	130	919	284	0	312	251	3	3	7	13953	93	14148	13052	13979	14414	261	302	14399	305	312	13990	14030	273	105	14002	13123	531	130	14412	13051	12983	14332
JACDYJ000000000/1-33832	14057	407	416	427	422	14199	300	12921	316	183	313	327	315	315	325	307	385	418	781	351	312	0	455	313	313	313	13924	381	14130	12910	13847	14396	179	18	14385	21	28	13882	14061	193	401	13894	13013	525	418	14388	12909	13076	14308
JACDYM000000000/1-33832	14095	261	270	281	276	14275	404	13013	255	296	252	473	254	254	152	478	269	272	1009	317	251	455	0	252	252	252	13992	267	14159	13002	13918	14421	294	445	14414	448	455	14019	14077	306	287	14031	13082	696	272	14424	13001	12928	14341
JACDYP000000000/1-33832	14076	120	129	140	135	14237	263	13064	7	264	0	305	2	6	122	314	98	131	920	285	3	313	252	0	0	6	13954	94	14149	13053	13980	14415	262	303	14400	306	313	13991	14031	274	106	14003	13124	532	131	14413	13052	12984	14333
JACDYS000000000/1-33832	14076	120	129	140	135	14237	263	13064	7	264	0	305	2	6	122	314	98	131	920	285	3	313	252	0	0	6	13954	94	14149	13053	13980	14415	262	303	14400	306	313	13991	14031	274	106	14003	13124	532	131	14413	13052	12984	14333
JACDYU000000000/1-33832	14078	124	133	144	139	14239	267	13064	11	264	6	307	8	10	122	316	102	135	918	285	7	313	252	6	6	0	13956	98	14151	13053	13984	14417	262	303	14402	306	313	13995	14033	274	110	14007	13124	534	135	14415	13052	12984	14335
JACDYW000000000/1-33832	16244	13972	13981	13992	13987	455	13962	15207	13957	13889	13954	13890	13956	13956	13927	13979	13992	13981	13943	13879	13953	13924	13992	13954	13954	13956	0	13988	2240	15206	15596	1992	13887	13913	2126	13915	13923	15617	16385	13899	13998	15623	15232	13983	13983	2230	15209	16252	1845
JACDYZ000000000/1-33832	14100	98	107	118	113	14271	241	13097	97	281	94	365	96	96	137	370	6	109	950	302	93	381	267	94	94	98	13988	0	14175	13086	13998	14443	279	371	14430	374	381	14015	14035	291	68	14027	13142	588	109	14445	13085	12997	14359
JACDZD000000000/1-33832	16057	14154	14163	14174	14169	1863	14155	14889	14150	14092	14149	14134	14151	14151	14119	14185	14177	14163	14119	14116	14148	14130	14159	14149	14149	14151	2240	14175	0	14888	15242	308	14090	14119	898	14121	14129	15259	15937	14102	14193	15260	14923	14189	14165	588	14893	15820	591
JAECSV000000000/1-33832	15531	13055	13064	13075	13070	15203	13030	21	13056	12926	13053	12986	13055	13055	12980	13112	13088	13064	12936	12882	13052	12910	13002	13053	13053	13053	15206	13086	14888	0	1096	15130	12924	12899	15335	12901	12909	1183	15612	12936	13092	1335	186	12904	13066	14936	41	15388	15275
JAECTC000000000/1-33832	15646	13961	13970	13981	13976	15589	13936	1101	13983	13842	13980	13865	13982	13982	13895	13993	14000	13970	13875	13802	13979	13847	13918	13980	13980	13984	15596	13998	15242	1096	0	15307	13840	13836	15480	13838	13846	429	15722	13852	14004	493	1058	13785	13972	15102	1107	15543	15474
JAELUO000000000/1-33832	16076	14422	14431	14442	14437	1615	14423	15131	14416	14354	14415	14400	14417	14417	14381	14451	14445	14431	14385	14378	14414	14396	14421	14415	14415	14417	1992	14443	308	15130	15307	0	14352	14385	656	14387	14395	15330	15942	14364	14461	15329	15163	14455	14433	340	15133	15819	351
JAIEUQ000000000/1-33832	14057	273	282	293	282	14162	166	12935	265	22	262	260	264	264	164	240	281	284	771	190	261	179	294	262	262	262	13887	279	14090	12924	13840	14352	0	169	14345	172	165	13941	14065	32	299	13953	13004	448	280	14355	12923	12916	14270
JAIEUU000000000/1-33832	14046	397	406	417	412	14188	290	12910	306	173	303	317	305	305	315	297	375	408	771	341	302	18	445	303	303	303	13913	371	14119	12899	13836	14385	169	0	14374	3	12	13871	14052	183	391	13883	13002	515	408	14377	12898	13067	14297
JAIEVD000000000/1-33832	16124	14409	14418	14429	14424	1733	14410	15336	14403	14347	14400	14387	14402	14402	14374	14442	14432	14418	14376	14373	14399	14385	14414	14400	14400	14402	2126	14430	898	15335	15480	656	14345	14374	0	14376	14384	15506	16014	14357	14444	15493	15368	14446	14420	936	15338	15897	453
JAIEVU000000000/1-33832	14049	400	409	420	415	14190	293	12912	309	176	306	320	308	308	318	300	378	411	774	344	305	21	448	306	306	306	13915	374	14121	12901	13838	14387	172	3	14376	0	15	13873	14054	186	394	13885	13004	518	411	14379	12900	13069	14299
JAIEWG000000000/1-33832	14056	407	416	427	416	14198	300	12920	316	183	313	327	315	315	325	307	385	418	781	351	312	28	455	313	313	313	13923	381	14129	12909	13846	14395	165	12	14384	15	0	13881	14062	193	401	13893	13012	515	414	14387	12908	13077	14307
JAJDFW000000000/1-33832	15674	14013	14022	14033	14028	15615	13988	1188	13994	13943	13991	13876	13993	13993	13996	14000	14019	14022	13915	13901	13990	13882	14019	13991	13991	13995	15617	14015	15259	1183	429	15330	13941	13871	15506	13873	13881	0	15715	13953	14021	680	1145	13792	14024	15126	1184	15639	15495
JAJIXP000000000/1-33832	15945	14035	14044	14055	14050	16438	14064	15619	14034	14067	14031	14080	14033	14033	14032	14059	14039	14046	13999	14102	14030	14061	14077	14031	14031	14033	16385	14035	15937	15612	15722	15942	14065	14052	16014	14054	14062	15715	0	14077	14050	15702	15615	14045	14046	15971	15621	1195	15993
JALLCL000000000/1-33832	14069	285	290	305	300	14174	178	12947	277	24	274	272	276	276	176	252	293	296	783	202	273	193	306	274	274	274	13899	291	14102	12936	13852	14364	32	183	14357	186	193	13953	14077	0	311	13965	13016	470	296	14367	12935	12928	14282
JAMKDM000000000/1-33832	14116	120	129	140	135	14281	263	13103	109	301	106	383	108	108	159	392	72	131	972	322	105	401	287	106	106	110	13998	68	14193	13092	14004	14461	299	391	14444	394	401	14021	14050	311	0	14033	13148	610	131	14463	13091	13012	14377
JAQBHP000000000/1-33832	15670	14025	14034	14045	14040	15618	14000	1338	14006	13955	14003	13894	14005	14005	14008	14020	14031	14034	13929	13913	14002	13894	14031	14003	14003	14007	15623	14027	15260	1335	493	15329	13953	13883	15493	13885	13893	680	15702	13965	14033	0	1329	13812	14036	15122	1334	15654	15497
JARUPM000000000/1-33832	15566	13105	13114	13125	13120	15229	13080	191	13127	13006	13124	13012	13126	13126	13060	13138	13144	13114	13045	12962	13123	13013	13082	13124	13124	13124	15232	13142	14923	186	1058	15163	13004	13002	15368	13004	13012	1145	15615	13016	13148	1329	0	12930	13116	14962	187	15468	15310
JARUPN000000000/1-33832	14074	606	615	626	615	14260	475	12915	535	460	532	360	534	534	564	240	592	617	1014	620	531	525	696	532	532	534	13983	588	14189	12904	13785	14455	448	515	14446	518	515	13792	14045	470	610	13812	12930	0	613	14455	12903	13039	14371
JAUENO000000000/1-33832	14110	15	14	25	18	14266	144	13077	134	286	131	394	133	133	142	399	113	26	979	307	130	418	272	131	131	135	13983	109	14165	13066	13972	14433	280	408	14420	411	414	14024	14046	296	131	14036	13116	613	0	14438	13065	12974	14349
JAUTIK000000000/1-33832	16094	14427	14436	14447	14442	1829	14428	14937	14414	14357	14413	14400	14415	14415	14384	14451	14447	14436	14393	14381	14412	14388	14424	14413	14413	14415	2230	14445	588	14936	15102	340	14355	14377	936	14379	14387	15126	15971	14367	14463	15122	14962	14455	14438	0	14939	15853	637
JAUTWT000000000/1-33832	15540	13054	13063	13074	13069	15206	13029	46	13055	12925	13052	12985	13054	13054	12979	13111	13087	13063	12935	12881	13051	12909	13001	13052	13052	13052	15209	13085	14893	41	1107	15133	12923	12898	15338	12900	12908	1184	15621	12935	13091	1334	187	12903	13065	14939	0	15397	15278
JAYGIW000000000/1-33832	15822	12963	12972	12983	12978	16305	12992	15397	12987	12918	12984	13074	12986	12986	12884	13053	12999	12974	13562	12951	12983	13076	12928	12984	12984	12984	16252	12997	15820	15388	15543	15819	12916	13067	15897	13069	13077	15639	1195	12928	13012	15654	15468	13039	12974	15853	15397	0	15876
JBGLPT000000000/1-33832	16077	14338	14347	14358	14353	1466	14337	15276	14334	14272	14333	14318	14335	14335	14301	14367	14363	14347	14299	14298	14332	14308	14341	14333	14333	14335	1845	14359	591	15275	15474	351	14270	14297	453	14299	14307	15495	15993	14282	14377	15497	15310	14371	14349	637	15278	15876	0
LAXF00000000/1-33832	14092	57	66	77	72	14243	200	13059	88	240	85	348	87	87	96	353	67	68	929	261	84	372	226	85	85	89	13960	63	14142	13048	13954	14410	238	362	14397	365	372	14006	14026	250	85	14018	13098	571	68	14415	13047	12958	14326
LMBM00000000/1-33832	14067	127	136	147	142	14207	268	12987	121	160	118	339	120	120	18	342	135	138	873	183	117	319	148	118	118	118	13924	133	14116	12976	13892	14378	158	309	14371	312	319	13993	14027	170	155	14005	13056	560	138	14381	12975	12878	14298
LMZH00000000/1-33832	14070	128	137	148	143	14208	271	12986	122	163	119	338	121	121	17	343	136	139	870	184	118	322	149	119	119	119	13925	134	14117	12975	13891	14379	161	312	14372	315	322	13992	14028	173	156	14004	13055	561	139	14382	12974	12881	14299
LUVJ00000000/1-33832	15617	13125	13134	13145	13140	15291	13100	387	13126	13028	13123	13020	13125	13125	13082	13140	13158	13134	13024	12984	13122	13012	13104	13123	13123	13123	15292	13156	14976	382	1314	15216	13026	13001	15419	13003	13011	1385	15708	13038	13162	1561	336	12934	13136	15022	393	15561	15361
LUVL00000000/1-33832	15556	13133	13142	13153	13148	15214	13108	183	13134	13036	13131	13028	13133	13133	13090	13154	13166	13142	13046	12992	13130	13020	13112	13131	13131	13131	15217	13164	14899	178	1116	15141	13034	13009	15346	13011	13019	1181	15649	13046	13170	1365	134	12946	13144	14947	191	15504	15286
MWPK00000000/1-33832	15530	12910	12919	12930	12925	15156	12885	398	12911	12783	12908	12805	12910	12910	12837	12931	12943	12919	12793	12739	12907	12769	12859	12908	12908	12908	15159	12941	14843	393	1325	15083	12779	12758	15288	12760	12766	1418	15591	12793	12947	1598	395	12723	12921	14889	400	15412	15228
NKKO00000000/1-33832	16270	13973	13982	13993	13988	418	13955	15281	13962	13884	13959	13907	13961	13961	13930	13977	13991	13982	13934	13899	13958	13925	13995	13959	13959	13961	149	13989	2137	15280	15679	1887	13882	13914	2019	13916	13924	15703	16410	13894	13999	15709	15313	13981	13984	2169	15283	16277	1762
QORH00000000/1-33832	16063	14416	14425	14436	14431	1591	14417	15129	14412	14354	14411	14396	14413	14413	14381	14447	14439	14425	14381	14378	14410	14392	14421	14411	14411	14413	1968	14437	300	15128	15305	62	14352	14381	618	14383	14391	15324	15938	14364	14455	15323	15163	14451	14427	350	15133	15819	311
VCQR00000000/1-33832	16073	14417	14426	14437	14432	1614	14418	15134	14413	14355	14412	14397	14414	14414	14382	14448	14440	14426	14382	14379	14411	14393	14422	14412	14412	14414	1991	14438	293	15133	15310	19	14353	14382	643	14384	14392	15329	15939	14365	14456	15328	15166	14452	14428	339	15136	15822	336
VHOG00000000/1-33832	14101	99	108	119	114	14270	240	13096	98	280	95	364	97	97	138	369	7	110	949	301	94	380	268	95	95	99	13987	1	14174	13085	13997	14442	278	370	14429	373	380	14014	14036	290	69	14026	13141	587	110	14444	13084	12998	14358
WPIP00000000/1-33832	16057	13452	13461	13472	13463	1299	13434	14596	13435	13345	13432	13425	13434	13434	13392	13497	13459	13461	13769	13356	13431	13446	13457	13432	13432	13432	1699	13457	2735	14596	15010	2497	13333	13435	2622	13437	13435	15051	16246	13355	13465	15067	14674	13484	13461	2743	14599	15583	2364
JAATOE000000000	14023	968	977	988	983	14220	837	12947	923	773	920	920	922	922	874	796	952	979	0	933	919	781	1009	920	920	918	13943	950	14119	12936	13875	14385	771	771	14376	774	781	13915	13999	783	972	13929	13045	1014	979	14393	12935	13562	14299
min: 0 max: 16438
[truncated: 12 more columns]

## Sheet: main.snp_matrix_K.pneumoniae
	B145_KP/1-5008	CP025816.CP025817/1-5008	CP090931.CP090932/1-5008	JABBZC000000000/1-5008	JACNFH000000000/1-5008	JAEDYM000000000/1-5008	JAEDZA000000000/1-5008	JAJAGC000000000/1-5008	JALIZL000000000/1-5008	JALLCM000000000/1-5008	JAMKDK000000000/1-5008	JAOCNQ000000000/1-5008	JAREQL000000000/1-5008	JAREQM000000000/1-5008	JARERK000000000/1-5008	JAXCLY000000000/1-5008	JBHFPY000000000/1-5008	MUDD00000000/1-5008	MZZQ00000000/1-5008	MZZU00000000/1-5008	MZZW00000000/1-5008	NBSC00000000/1-5008	NOVV00000000/1-5008	NSLE00000000/1-5008	NTCV00000000/1-5008	NTHW00000000/1-5008	QOHY00000000/1-5008	QOHZ00000000/1-5008	QOIB00000000/1-5008	QOID00000000/1-5008	QOIF00000000/1-5008	QOIG00000000/1-5008	QOII00000000/1-5008	QOIJ00000000/1-5008	QOVV00000000/1-5008	QXGQ00000000/1-5008	QXMV00000000/1-5008	SBBY00000000/1-5008	LYZC00000000
B145_KP/1-5008	0	334	59	492	1635	78	80	90	70	119	76	331	95	114	329	93	75	99	75	73	77	85	127	72	106	75	104	77	85	81	76	60	116	78	70	79	956	2228	59
CP025816.CP025817/1-5008	334	0	295	723	1648	332	326	326	352	401	312	31	345	356	63	329	311	335	311	327	331	321	363	308	340	311	358	313	321	317	308	296	352	310	304	315	920	2350	295
CP090931.CP090932/1-5008	59	295	0	453	1596	57	59	49	77	126	27	292	74	93	290	52	34	58	34	52	56	44	86	31	65	34	83	36	44	40	37	19	75	39	33	38	915	2217	0
JABBZC000000000/1-5008	492	723	453	0	2022	490	492	484	510	559	470	720	507	526	718	487	469	493	469	485	489	479	521	466	500	469	516	471	479	475	454	454	510	456	446	473	1349	2649	453
JACNFH000000000/1-5008	1635	1648	1596	2022	0	1633	1635	1627	1653	1702	1613	1645	1650	1669	1643	1630	1612	1636	1612	1628	1632	1622	1664	1609	1643	1612	1659	1614	1622	1618	1607	1597	1653	1609	1603	1616	1855	2484	1596
JAEDYM000000000/1-5008	78	332	57	490	1633	0	16	88	94	143	74	329	49	68	327	91	73	97	73	9	13	83	125	70	104	73	40	75	83	79	74	58	114	76	70	77	954	2234	57
JAEDZA000000000/1-5008	80	326	59	492	1635	16	0	90	96	145	76	323	49	66	329	93	75	99	75	11	15	85	127	72	104	75	42	77	85	81	76	60	116	78	72	79	956	2236	59
JAJAGC000000000/1-5008	90	326	49	484	1627	88	90	0	108	157	66	323	105	124	321	83	65	49	65	83	87	75	117	62	96	65	114	67	75	71	68	50	106	70	64	69	910	2248	49
JALIZL000000000/1-5008	70	352	77	510	1653	94	96	108	0	135	94	349	111	130	347	111	93	117	93	89	93	103	145	90	124	93	120	95	103	99	94	78	134	96	90	97	974	2244	77
JALLCM000000000/1-5008	119	401	126	559	1702	143	145	157	135	0	143	398	160	179	396	160	142	166	142	138	142	152	194	139	173	142	169	144	152	148	143	127	183	145	139	146	1023	2293	126
JAMKDK000000000/1-5008	76	312	27	470	1613	74	76	66	94	143	0	309	91	110	307	69	51	75	51	69	73	61	103	48	82	51	100	53	61	57	54	36	92	56	50	55	932	2234	27
JAOCNQ000000000/1-5008	331	31	292	720	1645	329	323	323	349	398	309	0	340	351	54	326	308	332	308	324	328	318	360	305	337	308	355	310	318	314	305	293	349	307	301	312	917	2347	292
JAREQL000000000/1-5008	95	345	74	507	1650	49	49	105	111	160	91	340	0	33	342	108	90	114	90	44	48	100	142	87	119	90	75	92	100	96	91	75	131	93	87	94	971	2251	74
JAREQM000000000/1-5008	114	356	93	526	1669	68	66	124	130	179	110	351	33	0	361	127	109	133	109	63	67	119	161	106	140	109	94	111	119	115	110	94	150	112	106	113	990	2270	93
JARERK000000000/1-5008	329	63	290	718	1643	327	329	321	347	396	307	54	342	361	0	324	306	330	306	322	326	316	358	303	337	306	353	308	316	312	303	291	347	305	299	310	915	2345	290
JAXCLY000000000/1-5008	93	329	52	487	1630	91	93	83	111	160	69	326	108	127	324	0	66	92	68	86	90	78	120	57	99	60	117	70	78	74	71	47	109	73	67	60	949	2251	52
JBHFPY000000000/1-5008	75	311	34	469	1612	73	75	65	93	142	51	308	90	109	306	66	0	74	50	68	72	60	102	45	81	48	99	52	60	56	53	33	91	55	49	52	931	2233	34
MUDD00000000/1-5008	99	335	58	493	1636	97	99	49	117	166	75	332	114	133	330	92	74	0	74	92	96	84	126	71	105	74	123	76	84	80	77	59	115	79	73	78	911	2257	58
MZZQ00000000/1-5008	75	311	34	469	1612	73	75	65	93	142	51	308	90	109	306	68	50	74	0	68	72	10	102	47	81	50	99	16	10	6	53	35	65	55	49	54	931	2233	34
MZZU00000000/1-5008	73	327	52	485	1628	9	11	83	89	138	69	324	44	63	322	86	68	92	68	0	8	78	120	65	99	68	35	70	78	74	69	53	109	71	65	72	949	2229	52
MZZW00000000/1-5008	77	331	56	489	1632	13	15	87	93	142	73	328	48	67	326	90	72	96	72	8	0	82	124	69	103	72	39	74	82	78	73	57	113	75	69	76	953	2233	56
NBSC00000000/1-5008	85	321	44	479	1622	83	85	75	103	152	61	318	100	119	316	78	60	84	10	78	82	0	112	57	91	60	109	26	20	16	63	45	75	65	59	64	941	2243	44
NOVV00000000/1-5008	127	363	86	521	1664	125	127	117	145	194	103	360	142	161	358	120	102	126	102	120	124	112	0	99	81	102	151	104	112	106	105	87	141	107	101	106	983	2285	86
NSLE00000000/1-5008	72	308	31	466	1609	70	72	62	90	139	48	305	87	106	303	57	45	71	47	65	69	57	99	0	78	39	96	49	57	53	50	26	88	52	46	43	928	2230	31
NTCV00000000/1-5008	106	340	65	500	1643	104	104	96	124	173	82	337	119	140	337	99	81	105	81	99	103	91	81	78	0	81	130	83	91	87	84	66	122	86	80	85	962	2264	65
NTHW00000000/1-5008	75	311	34	469	1612	73	75	65	93	142	51	308	90	109	306	60	48	74	50	68	72	60	102	39	81	0	99	52	60	56	53	29	91	55	49	46	931	2233	34
QOHY00000000/1-5008	104	358	83	516	1659	40	42	114	120	169	100	355	75	94	353	117	99	123	99	35	39	109	151	96	130	99	0	101	109	105	100	84	140	102	96	103	980	2260	83
QOHZ00000000/1-5008	77	313	36	471	1614	75	77	67	95	144	53	310	92	111	308	70	52	76	16	70	74	26	104	49	83	52	101	0	26	22	55	37	67	57	51	56	933	2235	36
QOIB00000000/1-5008	85	321	44	479	1622	83	85	75	103	152	61	318	100	119	316	78	60	84	10	78	82	20	112	57	91	60	109	26	0	16	63	45	75	65	59	64	941	2243	44
QOID00000000/1-5008	81	317	40	475	1618	79	81	71	99	148	57	314	96	115	312	74	56	80	6	74	78	16	106	53	87	56	105	22	16	0	59	41	71	61	55	60	937	2239	40
QOIF00000000/1-5008	76	308	37	454	1607	74	76	68	94	143	54	305	91	110	303	71	53	77	53	69	73	63	105	50	84	53	100	55	63	59	0	38	94	18	32	57	934	2234	37
QOIG00000000/1-5008	60	296	19	454	1597	58	60	50	78	127	36	293	75	94	291	47	33	59	35	53	57	45	87	26	66	29	84	37	45	41	38	0	76	40	34	33	916	2218	19
QOII00000000/1-5008	116	352	75	510	1653	114	116	106	134	183	92	349	131	150	347	109	91	115	65	109	113	75	141	88	122	91	140	67	75	71	94	76	0	96	90	95	972	2274	75
QOIJ00000000/1-5008	78	310	39	456	1609	76	78	70	96	145	56	307	93	112	305	73	55	79	55	71	75	65	107	52	86	55	102	57	65	61	18	40	96	0	36	59	936	2236	39
QOVV00000000/1-5008	70	304	33	446	1603	70	72	64	90	139	50	301	87	106	299	67	49	73	49	65	69	59	101	46	80	49	96	51	59	55	32	34	90	36	0	53	930	2230	33
QXGQ00000000/1-5008	79	315	38	473	1616	77	79	69	97	146	55	312	94	113	310	60	52	78	54	72	76	64	106	43	85	46	103	56	64	60	57	33	95	59	53	0	935	2237	38
QXMV00000000/1-5008	956	920	915	1349	1855	954	956	910	974	1023	932	917	971	990	915	949	931	911	931	949	953	941	983	928	962	931	980	933	941	937	934	916	972	936	930	935	0	2613	915
SBBY00000000/1-5008	2228	2350	2217	2649	2484	2234	2236	2248	2244	2293	2234	2347	2251	2270	2345	2251	2233	2257	2233	2229	2233	2243	2285	2230	2264	2233	2260	2235	2243	2239	2234	2218	2274	2236	2230	2237	2613	0	2217
LYZC00000000	59	295	0	453	1596	57	59	49	77	126	27	292	74	93	290	52	34	58	34	52	56	44	86	31	65	34	83	36	44	40	37	19	75	39	33	38	915	2217	0
min: 0 max: 2649
